# Supplementary material for: Procedural Characteristics and Clinical Outcomes Associated with Chronic Total Occlusion Percutaneous Coronary Intervention in Patients with a History of Prior Coronary Artery Bypass Graft: A Meta-Analysis
Source: Rev Cardiovasc Med. 2023 Mar 13;24(3):89. doi: 10.31083/j.rcm2403089 (PMC11263990; doi:10.31083/j.rcm2403089)
Supplement: Supplementary file 1 [file 2153-8174-24-3-089-s1.zip]

Archive with 3 entries (2 files):
- 2153-8174-24-3-089-s1/
- 2153-8174-24-3-089-s1/PRISMA-2020-Checklist.pdf
- 2153-8174-24-3-089-s1/Supplementary materials.docx
